# Supplementary material for: Causal associations of thyroid function and sudden sensorineural hearing loss: a bidirectional and multivariable Mendelian randomization study
Source: Front Neurol. 2023 Nov 27;14:1269545. doi: 10.3389/fneur.2023.1269545 (PMC10715417; doi:10.3389/fneur.2023.1269545)
Supplement: Supplementary file 1 [file Data_Sheet_1.CSV]

Table S1 Characteristics of FT4 associated SNPs
SNP	chr	pos	effect_allele.exposure	other_allele.exposure	effect_allele.outcome	other_allele.outcome	beta.exposure	beta.outcome	eaf.exposure	eaf.outcome	se.outcome	pval.outcome	se.exposure	pval.exposure	N	R^2	F
rs10119187	9	4223660	T	C	T	C	0.05	-0.0544	0.81	0.8541	0.0529	0.303	0.009	4.10E-09	49269	0.0007695	37.94169163
rs10739496	9	100552559	T	C	T	C	0.078	-0.0262	0.66	0.6516	0.039	0.5014	0.007	4.20E-30	49269	0.002730499	134.8973021
rs10818937	9	127015440	T	C	T	C	-0.048	-0.0032	0.31	0.3297	0.0397	0.9364	0.007	1.30E-11	49269	0.000985651	48.60996144
rs10946313	6	19381386	T	C	T	C	0.046	-0.0152	0.63	0.5678	0.0377	0.687401	0.007	2.30E-11	49269	0.000986479	48.65083674
rs11039355	11	47737501	T	C	T	C	-0.039	0.0068	0.34	0.3483	0.0403	0.8665	0.007	3.50E-08	49269	0.000682625	33.65521516
rs113107469	18	29306737	T	C	T	C	0.2	-0.0775	0.03	0.0202	0.1315	0.555801	0.022	1.00E-19	49269	0.002328	114.9658726
rs11626434	14	101998443	C	G	C	G	0.058	0.0215	0.36	0.4623	0.0374	0.5652	0.007	4.10E-17	49269	0.001550131	76.49198671
rs12907106	15	63873658	C	G	C	G	-0.041	-0.0274	0.27	0.3404	0.0394	0.4867	0.007	3.70E-08	49269	0.00066265	32.66976133
rs17185536	6	100620931	T	C	T	C	0.073	0.0167	0.24	0.2044	0.0465	0.719999	0.008	1.90E-19	49269	0.001944019	95.96644257
rs2235544	1	54375570	A	C	A	C	0.139	0.0012	0.52	0.5438	0.0377	0.9736	0.007	4.20E-101	49269	0.009645043	479.8296107
rs225014	14	80669580	T	C	T	C	0.054	-0.0368	0.64	0.7204	0.0415	0.3746	0.007	1.80E-15	49269	0.001343693	66.29147594
rs4149056	12	21331549	T	C	T	C	-0.051	0.0811	0.84	0.7976	0.0468	0.083029	0.009	1.30E-08	49269	0.000699149	34.47046221
rs4842131	9	139092679	T	C	T	C	-0.104	0.0702	0.45	0.4889	0.0374	0.0602102	0.008	7.70E-44	44811	0.00535392	241.2059062
rs4954192	2	135632981	T	C	T	C	-0.041	-9.00E-04	0.43	0.407	0.038	0.9804	0.007	8.40E-09	44902	0.000824026	37.0309389
rs56069042	18	57914644	A	G	A	G	0.106	0.0226	0.96	0.95793	0.0937	0.8096	0.019	1.20E-08	49269	0.000862925	42.55216129
rs67583169	8	61212179	C	G	C	G	0.061	-0.017	0.87	0.7812	0.0454	0.7086	0.01	1.00E-10	49269	0.00084169	41.50416812
rs6785807	3	181718601	A	G	A	G	-0.059	0.0794	0.15	0.2623	0.0426	0.0623807	0.009	2.50E-10	49269	0.000887655	43.77272928
rs6854291	4	170992760	A	G	A	G	0.117	-0.078	0.1	0.05358	0.0816	0.339	0.011	1.30E-24	47314	0.00246402	116.8706138
rs8063103	16	12703395	C	G	C	G	-0.052	-0.0251	0.85	0.8925	0.0604	0.6775	0.009	1.60E-08	49269	0.00068952	33.99540139
rs9356988	6	25777481	A	G	A	G	-0.051	-6.00E-04	0.27	0.3775	0.039	0.9884	0.007	3.60E-12	49269	0.001025314	50.56805346
SNP, single-nucleotide polymorphism; Chr, chromosome; eaf, effect allele frequency; se, standard error
Table S1 Characteristics of TSH associated SNPs
SNP	chr	pos	effect_allele.exposure	other_allele.exposure	effect_allele.outcome	other_allele.outcome	beta.exposure	beta.outcome	eaf.exposure	eaf.outcome	se.outcome	pval.outcome	se.exposure	pval.exposure	N	R^2	F
rs10186921	2	43644556	C	T	C	T	0.04	-0.0141	0.542	0.4747	0.0373	0.7061	0.005	3.13E-18	117,474	0.000794355	93.39026781
rs10415188	19	5295567	A	G	A	G	-0.038	-0.0391	0.713	0.321	0.0403	0.3311	0.005	2.21E-13	115,129	0.000590974	68.07851606
rs10421676	19	55772412	A	G	A	G	0.027	0.0463	0.598	0.4385	0.0375	0.2172	0.005	1.05E-08	117,475	0.000350497	41.18911498
rs1042678	17	70122108	G	A	G	A	0.049	-0.0092	0.445	0.6238	0.0383	0.8107	0.005	1.99E-26	119,715	0.001185974	142.1474546
rs1045476	16	4015313	A	G	A	G	-0.043	0.0083	0.828	0.1874	0.0479	0.8624	0.006	4.39E-12	119,715	0.000526654	63.08164989
rs1045774	9	127032607	A	G	A	G	0.032	0.0383	0.384	0.599	0.0381	0.3156	0.005	3.87E-12	119,715	0.000484442	58.02309627
rs10735341	12	96604447	A	G	A	G	0.046	0.0667	0.879	0.1309	0.0546	0.2222	0.007	1.76E-11	119,715	0.000450111	53.90933804
rs10748781	10	101283330	C	A	C	A	-0.058	-0.0577	0.58	0.3479	0.0393	0.1421	0.005	6.20E-35	119,715	0.001638941	196.5278955
rs10814915	9	4290544	T	C	T	C	-0.052	-0.0131	0.553	0.4568	0.0374	0.7262	0.005	1.33E-29	119,715	0.001336809	160.2503049
rs10878986	12	69831694	T	C	T	C	-0.027	-0.0692	0.385	0.6329	0.0387	0.0734903	0.005	2.40E-08	119,715	0.000345218	41.3420389
rs11156905	14	36569520	G	A	G	A	-0.044	0.0028	0.623	0.3543	0.039	0.9428	0.005	3.98E-21	119,715	0.000909421	108.9703765
rs1157994	17	59338574	A	G	A	G	0.099	0.1255	0.963	0.0428	0.0921	0.1732	0.013	1.58E-13	105,574	0.000698439	73.78852119
rs11583886	1	51451499	G	A	G	A	-0.035	-0.0602	0.306	0.812	0.0477	0.2068	0.005	3.83E-12	116,445	0.000520292	60.61691714
rs11592436	10	8575583	C	G	C	G	0.043	0.1102	0.171	0.1708	0.0494	0.0257602	0.006	7.43E-13	119,715	0.000524225	62.79048611
rs116909374	14	36738361	C	T	C	T	-0.169	0.192	0.035	0.96899	0.1098	0.0801604	0.015	7.94E-30	110,650	0.001929296	213.8892081
rs116956554	17	44699851	G	A	G	A	0.047	-0.0814	0.18	0.91537	0.0667	0.2221	0.007	3.49E-12	109,630	0.000652097	71.53602059
rs11732089	4	149665602	T	C	T	C	-0.118	-0.0231	0.196	0.8767	0.0571	0.6857	0.006	6.77E-93	117,474	0.004388399	517.795103
rs117764941	8	133848532	G	A	G	A	-0.257	-0.2692	0.018	0.98452	0.1528	0.0781502	0.027	7.76E-22	65,427	0.002334964	153.1272525
rs11926459	3	149212082	T	C	T	C	-0.034	-0.0035	0.431	0.6494	0.039	0.9277	0.005	1.47E-13	119,715	0.000566993	67.91602316
rs12029562	1	68166425	G	A	G	A	-0.03	0.0036	0.525	0.4788	0.0374	0.9238	0.005	1.66E-10	116,445	0.000448875	52.29272227
rs1203949	20	22605697	T	C	T	C	0.06	-0.0184	0.769	0.2084	0.0458	0.6875	0.005	2.88E-28	119,715	0.001279001	153.3116665
rs12284404	11	45228686	G	A	G	A	-0.068	-0.0153	0.298	0.6965	0.0409	0.7088	0.005	2.72E-41	119,715	0.001934645	232.0549231
rs12590163	14	105223525	T	C	T	C	-0.039	-0.0205	0.442	0.5115	0.0373	0.5818	0.005	1.53E-16	119,715	0.000750267	89.88561761
rs1265091	6	31108129	C	T	C	T	0.055	0.0116	0.187	0.873	0.056	0.8362	0.007	4.97E-15	113,078	0.000919788	104.1034897
rs12743883	1	22513011	A	G	A	G	0.031	0.0749	0.592	0.4549	0.0376	0.0462402	0.005	1.00E-10	116,445	0.000464232	54.08262449
rs12893151	14	81619945	C	A	C	A	-0.056	0.0025	0.207	0.7432	0.043	0.9543	0.006	6.70E-22	119,715	0.001029555	123.3802122
rs12942923	17	70380850	G	A	G	A	-0.043	-0.001	0.528	0.4345	0.0376	0.9786	0.005	5.89E-21	119,715	0.000921601	110.4312094
rs13020935	2	217625679	G	A	G	A	0.096	-0.0092	0.72	0.3737	0.0387	0.8116	0.005	2.97E-78	117,474	0.003715891	438.1487158
rs13100823	3	185514088	C	T	C	T	-0.049	-0.0065	0.298	0.6925	0.0403	0.8711	0.005	8.45E-23	119,715	0.001004559	120.3817342
rs1317983	6	43806335	T	C	T	C	0.099	-0.059	0.693	0.3194	0.0403	0.1437	0.005	2.37E-86	119,715	0.004170345	501.3436399
rs1348005	15	89113482	A	G	A	G	-0.057	-0.0265	0.325	0.6624	0.0394	0.5011	0.005	1.09E-31	119,715	0.001425499	170.8971966
rs1373851	9	3902718	C	T	C	T	-0.061	-0.0247	0.944	0.0652	0.0766	0.7474	0.011	6.09E-09	119,715	0.000393414	47.11607972
rs1479567	5	76528022	G	A	G	A	0.164	-0.0118	0.394	0.5902	0.0378	0.7552	0.005	1.44E-269	118,501	0.012843593	1541.780628
rs17020122	1	108357391	C	T	C	T	0.112	-0.0427	0.091	0.8858	0.0588	0.4677	0.008	1.96E-43	116,445	0.002075254	242.155518
rs17477923	15	49711185	T	C	T	C	-0.073	-0.0657	0.253	0.6921	0.0404	0.104	0.005	8.30E-44	119,715	0.002014266	241.6245597
rs179256	14	81438070	T	G	T	G	-0.067	-0.0125	0.91	0.073	0.0722	0.8621	0.008	2.82E-17	119,715	0.000735298	88.09099716
rs1801690	17	64208285	C	G	C	G	-0.065	0.1645	0.059	0.07782	0.0687	0.0166901	0.01	2.76E-11	119,715	0.000469136	56.18892259
rs2242602	6	87805210	A	T	A	T	0.043	-0.0203	0.286	0.2738	0.0419	0.628599	0.005	1.58E-17	119,715	0.000755146	90.47066892
rs28133	19	8327502	T	C	T	C	-0.066	0.0068	0.905	0.1261	0.0565	0.9047	0.009	1.25E-14	115,129	0.000749014	86.29789418
rs2928167	5	76477820	A	G	A	G	-0.138	-0.0145	0.134	0.8003	0.047	0.757	0.007	1.86E-85	118,501	0.004419884	526.0858973
rs2979181	8	8323088	A	T	A	T	-0.036	0.0073	0.496	0.4533	0.0784	0.9262	0.005	3.82E-11	119,715	0.000647959	77.62065014
rs2983511	6	166043959	G	C	G	C	-0.116	-0.016	0.307	0.263	0.0422	0.704601	0.005	1.39E-120	117,851	0.005725555	678.6480084
rs2993047	1	218685055	G	A	G	A	-0.033	7.00E-04	0.592	0.4027	0.038	0.9847	0.005	3.71E-12	116,445	0.000526065	61.28992895
rs30233	16	14400309	G	A	G	A	-0.026	0.0268	0.557	0.4124	0.0379	0.48	0.005	3.29E-08	119,715	0.000333607	39.95113214
rs3104389	6	32595097	C	A	C	A	0.062	-0.0457	0.424	0.7485	0.0432	0.291	0.009	5.84E-12	65,427	0.001877594	123.0764376
rs310755	3	12251424	G	A	G	A	-0.055	0.052	0.752	0.229	0.0443	0.24	0.005	1.31E-25	119,715	0.001128301	135.2271071
rs3184504	12	111884608	T	C	T	C	-0.03	-0.0443	0.518	0.4084	0.0379	0.2418	0.005	7.37E-11	119,715	0.000449417	53.82612258
rs334725	1	61610049	G	A	G	A	0.159	-0.2722	0.946	0.0199	0.1341	0.0423604	0.011	2.94E-50	116,445	0.002582909	301.545728
rs34046483	6	43835886	G	A	G	A	0.077	0.0472	0.073	0.92337	0.0707	0.5048	0.01	5.74E-14	115,737	0.000802443	92.94689741
rs35587648	17	47418178	G	A	G	A	0.032	-0.0154	0.383	0.5732	0.0376	0.6824	0.005	4.53E-12	119,715	0.000483965	57.96591483
rs3731890	2	220025308	C	T	C	T	0.028	-0.0424	0.627	0.3267	0.0397	0.2859	0.005	7.02E-09	117,474	0.00036671	43.09466182
rs4393429	13	111191813	T	C	T	C	-0.03	0.0589	0.256	0.775	0.0445	0.1852	0.005	8.75E-09	119,715	0.000342835	41.05659161
rs4445669	11	115045237	T	C	T	C	0.038	-0.0238	0.536	0.4533	0.0375	0.5264	0.005	4.59E-17	119,715	0.000718257	86.04795951
rs4719486	7	2329497	G	A	G	A	-0.027	-0.0266	0.419	0.6431	0.039	0.495	0.005	8.44E-09	119,715	0.000354934	42.50601807
rs4804416	19	7223848	T	G	T	G	0.055	-0.0415	0.441	0.6041	0.0381	0.2757	0.005	1.78E-32	117,369	0.00149144	175.3102802
rs4933466	10	89849519	A	G	A	G	-0.035	-0.0251	0.398	0.5727	0.038	0.5093	0.005	1.37E-13	119,715	0.00058701	70.31520183
rs544873	9	136143212	G	A	G	A	0.041	-0.0088	0.367	0.5435	0.0373	0.8133	0.005	2.04E-18	119,715	0.00078103	93.5740405
rs546738875	12	549670	C	G	C	G	0.39	0.4196	0.003	0.0009819	0.6088	0.4907	0.061	1.95E-10	65,427	0.000909862	59.58376718
rs56009477	8	23356964	A	G	A	G	-0.061	0.0078	0.15	0.8722	0.056	0.889	0.006	1.40E-21	119,715	0.000948855	113.7000612
rs58722186	16	79751591	C	T	C	T	-0.091	-0.0214	0.33	0.6922	0.0405	0.5974	0.005	4.21E-78	119,715	0.003661858	439.9905374
rs59148743	6	166038536	T	C	T	C	-0.049	0.0188	0.299	0.7192	0.0417	0.652299	0.005	6.49E-22	117,851	0.001006494	118.7358783
rs59381142	3	193916181	G	A	G	A	-0.059	-0.0085	0.243	0.8122	0.0481	0.86	0.006	8.83E-26	117,475	0.001280667	150.6392583
rs5997969	22	31790014	T	C	T	C	-0.027	0.015	0.665	0.393	0.0382	0.6948	0.005	4.37E-08	119,715	0.000324806	38.89677821
rs6085658	20	6685377	C	T	C	T	-0.029	0.014	0.4	0.5284	0.0375	0.708699	0.005	1.32E-09	119,715	0.00040368	48.34606754
rs61938844	12	96583858	G	A	G	A	0.186	0.1677	0.029	0.991218	0.198	0.397	0.017	6.14E-29	112,388	0.001948378	219.401731
rs62174422	2	169554118	T	G	T	G	-0.083	0.0367	0.039	0.95646	0.093	0.6931	0.012	2.09E-11	117,474	0.000516386	60.69323037
rs6575306	14	93565216	A	G	A	G	0.078	0.0225	0.201	0.8207	0.0489	0.6455	0.006	2.21E-42	119,715	0.001954169	234.4013576
rs6717283	2	242516105	A	G	A	G	0.046	-0.0667	0.142	0.92456	0.0701	0.3416	0.007	1.04E-11	116,443	0.00051561	60.0701424
rs6721104	2	25994220	A	C	A	C	0.087	-0.157	0.036	0.98202	0.1356	0.2469	0.012	4.45E-12	117,474	0.000525349	61.74730518
rs6724073	2	218236786	T	C	T	C	-0.053	-0.0187	0.264	0.5955	0.0386	0.6291	0.006	2.48E-20	117,474	0.0010916	128.3747372
rs6989821	8	70362415	T	C	T	C	0.031	-0.0168	0.292	0.6952	0.0404	0.6774	0.005	6.92E-10	119,715	0.000397347	47.5872559
rs700750	7	46753491	C	A	C	A	0.034	0.0214	0.643	0.2987	0.0406	0.5971	0.005	7.90E-13	119,715	0.000530722	63.56911122
rs7083359	10	8682679	C	T	C	T	-0.032	-0.0247	0.303	0.8086	0.0474	0.6025	0.005	1.42E-10	119,715	0.000432519	51.80143731
rs72682433	8	120112818	T	C	T	C	0.042	0.0081	0.097	0.8871	0.0595	0.8921	0.008	4.22E-08	119,715	0.000309021	37.00589036
rs72978712	19	2634823	T	C	T	C	0.044	0.0128	0.204	0.8209	0.0488	0.7925	0.007	9.42E-11	115,129	0.000628751	72.43299869
rs7318607	13	24776196	G	A	G	A	0.041	-0.0433	0.643	0.3635	0.0388	0.2647	0.005	8.09E-17	119,715	0.00077175	92.46146374
rs73234178	8	32439151	G	A	G	A	-0.064	-0.0168	0.252	0.6727	0.0398	0.6728	0.005	1.55E-34	119,715	0.001544159	185.1449157
rs74888443	15	36001394	C	T	C	T	0.06	0.0934	0.054	0.95593	0.0919	0.3099	0.011	2.70E-08	119,715	0.000367805	44.04795268
rs751171	6	168819800	T	C	T	C	0.033	0.0084	0.338	0.5829	0.038	0.8244	0.005	1.04E-11	119,715	0.000487341	58.37042237
rs77994712	5	58373418	C	G	C	G	-0.066	0.0223	0.052	0.0674	0.0741	0.7641	0.011	1.44E-09	118,501	0.000429467	50.91410549
rs7873463	9	4221298	A	C	A	C	-0.05	0.0194	0.732	0.3204	0.0401	0.627899	0.005	1.14E-22	119,715	0.00098088	117.5413432
rs7966590	12	570840	G	A	G	C	0.039	0.0153	0.55	0.008506	0.202	0.9395	0.005	5.93E-14	117,977	0.000752895	88.89121917
rs7966590	12	570840	G	A	G	A	0.039	-0.0058	0.55	0.5821	0.0382	0.8793	0.005	5.93E-14	117,977	0.000752895	88.89121917
rs8020969	14	81586674	C	T	C	T	-0.058	0.0283	0.234	0.7984	0.0464	0.5427	0.005	2.36E-27	119,715	0.001205954	144.5450537
rs925488	9	100546391	G	A	G	A	0.058	0.0276	0.66	0.347	0.039	0.4784	0.005	4.95E-34	119,715	0.001509763	181.0145907
rs9298749	9	16214340	A	C	A	C	0.031	-0.0177	0.394	0.531	0.0377	0.639	0.005	5.79E-11	119,715	0.000458904	54.96296395
rs9381266	6	43905037	T	C	T	C	-0.081	-0.0397	0.242	0.7974	0.0463	0.3908	0.005	5.11E-52	119,715	0.002407047	288.8549421
rs9497965	6	148521292	C	T	C	T	0.04	0.0462	0.387	0.6632	0.0395	0.2416	0.005	9.73E-18	119,715	0.000759139	90.94939258
rs9678281	2	1418192	C	G	C	G	0.038	0.0177	0.383	0.4161	0.0382	0.6423	0.005	1.02E-13	117,474	0.000682466	80.22678268
rs9865818	3	188072513	A	G	A	G	-0.026	-0.0277	0.431	0.6334	0.0392	0.4789	0.005	3.42E-08	119,715	0.000331563	39.706245
SNP, single-nucleotide polymorphism; Chr, chromosome; eaf, effect allele frequency; se, standard error
